# Supplementary material for: Spatial modeling reveals nuclear phosphorylation and subcellular shuttling of YAP upon drug-induced liver injury
Source: eLife. 2022 Oct 18;11:e78540. doi: 10.7554/eLife.78540 (PMC9578710; doi:10.7554/eLife.78540)
Supplement: Figure 1—figure supplement 1—source data 1. [file elife-78540-fig1-figsupp1-data1.zip]

Archive with 5 entries (4 files):
- Figure 1-figure supplement 1-source data/
- Figure 1-figure supplement 1-source data/Acquisitions_CYP450 GAPDH.zip
- Figure 1-figure supplement 1-source data/Figure S1 source data.pdf
- Figure 1-figure supplement 1-source data/Image_GAPDH.tif
- Figure 1-figure supplement 1-source data/Image_dark_CYP450 GAPDH.tif
