# Supplementary material for: Spatial modeling reveals nuclear phosphorylation and subcellular shuttling of YAP upon drug-induced liver injury
Source: eLife. 2022 Oct 18;11:e78540. doi: 10.7554/eLife.78540 (PMC9578710; doi:10.7554/eLife.78540)
Supplement: Figure 2—source data 1. [file elife-78540-fig2-data1.zip]

Archive with 9 entries (9 files):
- Figure 2-source data/Acquisitions_LATS1_YAP.zip
- Figure 2-source data/Acquisitions_LATS2_pYAP.zip
- Figure 2-source data/Acquisitions_PARP_ Tubulin.zip
- Figure 2-source data/Acquisitions_pLATS12.zip
- Figure 2-source data/Figure 2 source data.pdf
- Figure 2-source data/Gel1.1 LATS1_ YAP.png
- Figure 2-source data/Gel1.2 LATS2_ pYAP.png
- Figure 2-source data/Gel2.1p LATS1.png.png
- Figure 2-source data/Gel2.3 PARP_ Tubulin.png
