# Supplementary material for: Spatial modeling reveals nuclear phosphorylation and subcellular shuttling of YAP upon drug-induced liver injury
Source: eLife. 2022 Oct 18;11:e78540. doi: 10.7554/eLife.78540 (PMC9578710; doi:10.7554/eLife.78540)
Supplement: Figure 3—source data 1. [file elife-78540-fig3-data1.zip]

Archive with 9 entries (9 files):
- Figure 3-source data/Acquisitions_48h_pYAP GAPDH.zip
- Figure 3-source data/Acquisitions_48h_YAP.zip
- Figure 3-source data/Acquisitions_pYAP.zip
- Figure 3-source data/Acquisitions_YAP GAPDH.zip
- Figure 3-source data/Figure 3 - source data.pdf
- Figure 3-source data/Image_48h_pYAP GAPDH.tif
- Figure 3-source data/Image_48h_YAP.tif
- Figure 3-source data/Image_5h_pYAP.tif
- Figure 3-source data/Image_5h_YAP GAPDH.tif
