# Supplementary material for: Spatial modeling reveals nuclear phosphorylation and subcellular shuttling of YAP upon drug-induced liver injury
Source: eLife. 2022 Oct 18;11:e78540. doi: 10.7554/eLife.78540 (PMC9578710; doi:10.7554/eLife.78540)
Supplement: Figure 4—source data 1. [file elife-78540-fig4-data1.zip]

Archive with 49 entries (44 files):
- Figure 4-source data/Figure 4A source data.pdf
- Figure 4-source data/Figure 4A/
- Figure 4-source data/Figure 4A/Acquisitions_AKT.zip
- Figure 4-source data/Figure 4A/Acquisitions_pAKT.zip
- Figure 4-source data/Figure 4A/Acquisitions_pYAP.zip
- Figure 4-source data/Figure 4A/AKT reprobe.png
- Figure 4-source data/Figure 4A/pAKT 3.png
- Figure 4-source data/Figure 4A/pYAP 3.png
- Figure 4-source data/Figure 4A/YAP actin.png
- Figure 4-source data/Figure 4C source data.pdf
- Figure 4-source data/Figure 4C/
- Figure 4-source data/Figure 4C/Acquisitions_AKT.zip
- Figure 4-source data/Figure 4C/Acquisitions_pAKT.zip
- Figure 4-source data/Figure 4C/Acquisitions_pfp32_YAP.zip
- Figure 4-source data/Figure 4C/Acquisitions_pYAP.zip
- Figure 4-source data/Figure 4C/AKT reprobe.png
- Figure 4-source data/Figure 4C/pAKT.png
- Figure 4-source data/Figure 4C/pYAP actin.png
- Figure 4-source data/Figure 4C/YAP.png
- Figure 4-source data/Figure 4D source data.pdf
- Figure 4-source data/Figure 4D/
- Figure 4-source data/Figure 4D/Acquisitions_AKT actin.zip
- Figure 4-source data/Figure 4D/Acquisitions_pAKT.zip
- Figure 4-source data/Figure 4D/Acquisitions_pYAP.zip
- Figure 4-source data/Figure 4D/Acquisitions_YAP.zip
- Figure 4-source data/Figure 4D/AKT actin.png
- Figure 4-source data/Figure 4D/pAKT.png
- Figure 4-source data/Figure 4D/pYAP.png
- Figure 4-source data/Figure 4D/YAP.png
- Figure 4-source data/Figure 4E source data.pdf
- Figure 4-source data/Figure 4E/
- Figure 4-source data/Figure 4E/Acquisitions_AKT.zip
- Figure 4-source data/Figure 4E/Acquisitions_pAKT.zip
- Figure 4-source data/Figure 4E/Acquisitions_pYAP.zip
- Figure 4-source data/Figure 4E/Acquisitions_YAP.zip
- Figure 4-source data/Figure 4E/AKT.png
- Figure 4-source data/Figure 4E/pAKT actin.png
- Figure 4-source data/Figure 4E/pYAP.png
- Figure 4-source data/Figure 4E/YAP (reprobed in AKT).png
- Figure 4-source data/Figure 4F source data.pdf
- Figure 4-source data/Figure 4F/
- Figure 4-source data/Figure 4F/Acquisitions_AKT.zip
- Figure 4-source data/Figure 4F/Acquisitions_pAKT.zip
- Figure 4-source data/Figure 4F/Acquisitions_pYAP.zip
- Figure 4-source data/Figure 4F/Acquisitions_YAP.zip
- Figure 4-source data/Figure 4F/AKT actin.png
- Figure 4-source data/Figure 4F/pAKT.png
- Figure 4-source data/Figure 4F/pYAP.png
- Figure 4-source data/Figure 4F/YAP.png
